# Supplementary material for: Reconstructing Causal Biological Networks through Active Learning
Source: PLoS One. 2016 Mar 1;11(3):e0150611. doi: 10.1371/journal.pone.0150611 (PMC4773135; doi:10.1371/journal.pone.0150611)
Supplement: S1 Code — (ZIP) [file pone.0150611.s002.zip]

Archive with 22 entries (20 files):
- code/
- code/adj2anc.m
- code/compute_marginal_likelihood.m
- code/compute_marginal_likelihood_single.m
- code/compute_posterior.m
- code/compute_posterior_for_family.m
- code/compute_prior_single.m
- code/enumerate_intervention.m
- code/gbn2mvn.m
- code/generate_data_from_gbn.m
- code/get_family_specific_data.m
- code/I2str.m
- code/I_list2mat.m
- code/iterative_learning.m
- code/learn_MAP_gbn_given_graph.m
- code/logdet.m
- code/logsumexp.m
- code/MH_proposal_bounded_deg.m
- code/MH_sample_graph.m
- data/
- data/10node_net.mat
- run.m
