# Supplementary material for: Reconstructing Causal Biological Networks through Active Learning
Source: PLoS One. 2016 Mar 1;11(3):e0150611. doi: 10.1371/journal.pone.0150611 (PMC4773135; doi:10.1371/journal.pone.0150611)
Supplement: S1 Code — (ZIP) [file pone.0150611.s002.zip › code/compute_prior_single.m]

function prior = compute_prior_single(d)
  prior = struct;
  prior.mu = zeros(d + 1, 1);
  prior.lambda = eye(d + 1);
  prior.lambda(1,1) = .01;
  prior.alpha = 1;
  prior.beta = 1;
end
