# Supplementary material for: Reconstructing Causal Biological Networks through Active Learning
Source: PLoS One. 2016 Mar 1;11(3):e0150611. doi: 10.1371/journal.pone.0150611 (PMC4773135; doi:10.1371/journal.pone.0150611)
Supplement: S1 Code — (ZIP) [file pone.0150611.s002.zip › code/enumerate_intervention.m]

function I_list = enumerate_intervention(n, k)
  if k == 0
    I_list = {{}};
  else
    comb = combnk(1:n, k);
    I_list = cell(size(comb, 1), 1);
    for i = 1:size(comb, 1)
      I = repmat(struct('var', 0, 'val', 0), k, 1);
      for j = 1:k
        I(j).var = comb(i,j);
      end
      I_list{i} = I;
    end
  end
end
