# Supplementary material for: Reconstructing Causal Biological Networks through Active Learning
Source: PLoS One. 2016 Mar 1;11(3):e0150611. doi: 10.1371/journal.pone.0150611 (PMC4773135; doi:10.1371/journal.pone.0150611)
Supplement: S1 Code — (ZIP) [file pone.0150611.s002.zip › code/I2str.m]

function s = I2str(I)
  if isempty(I)
    s = '(No intervention)';
  else
    s = sprintf('(X%d <- %d)', [[I.var]; [I.val]]);
  end
end
