# Supplementary material for: Reconstructing Causal Biological Networks through Active Learning
Source: PLoS One. 2016 Mar 1;11(3):e0150611. doi: 10.1371/journal.pone.0150611 (PMC4773135; doi:10.1371/journal.pone.0150611)
Supplement: S1 Code — (ZIP) [file pone.0150611.s002.zip › code/I_list2mat.m]

function I_mat = I_list2mat(n, I_list)
  m = length(I_list);
  I_mat = sparse(m, n);
  for k = 1:m
    if ~isempty(I_list{k})
      I_mat(k, [I_list{k}.var]) = 1;
    end
  end
end
