# Supplementary material for: Reconstructing Causal Biological Networks through Active Learning
Source: PLoS One. 2016 Mar 1;11(3):e0150611. doi: 10.1371/journal.pone.0150611 (PMC4773135; doi:10.1371/journal.pone.0150611)
Supplement: S1 Code — (ZIP) [file pone.0150611.s002.zip › code/logsumexp.m]

function out = logsumexp(A, dim)
  if ~exist('dim', 'var')
    dim = 1;
  end

  pi_max = max(A, [], dim);
  inf_filter = pi_max == -Inf;
  out = pi_max + log(sum(exp(bsxfun(@minus, A, pi_max)), dim));
  out(inf_filter) = -Inf;
end
